# Supplementary material for: Episodic ataxia type 2 with a novel missense variant (Leu602Arg) in CACNA1A
Source: Hum Genome Var. 2024 Jan 15;11:3. doi: 10.1038/s41439-023-00261-w (PMC10788331; doi:10.1038/s41439-023-00261-w)
Supplement: Supplementary file 1 — Supplementary Table 1 [file 41439_2023_261_MOESM1_ESM.xlsx]

## Sheet: SupplTab1
Supplementary Table 1. Candidate genes examined.
Disease	Gene	MIM number	Reference
Episodic ataxia	KCNA1	176260	Hassan & Caviness Tremor Other Hyperkinet Mov (NY). 9: 1–23. 2019.
	CACNA1A	601011	Hassan & Caviness Tremor Other Hyperkinet Mov (NY). 9: 1–23. 2019.
	CACNB4	601949	Hassan & Caviness Tremor Other Hyperkinet Mov (NY). 9: 1–23. 2019.
	SLC1A3	600111	Hassan & Caviness Tremor Other Hyperkinet Mov (NY). 9: 1–23. 2019.
	SCN2A	182390	Hassan & Caviness Tremor Other Hyperkinet Mov (NY). 9: 1–23. 2019.
	UBR4	616055	Hassan & Caviness Tremor Other Hyperkinet Mov (NY). 9: 1–23. 2019.
	FGF14	601515	Hassan & Caviness Tremor Other Hyperkinet Mov (NY). 9: 1–23. 2019.
	CACNA1G	604065	Hassan & Caviness Tremor Other Hyperkinet Mov (NY). 9: 1–23. 2019.
Dystonia	ACTB	102630	Zech et al. Lancet Neurol. 11: 908–918. 2020.
	ADCK3	606980	Zech et al. Lancet Neurol. 11: 908–918. 2020.
	ADCY5	600293	Zech et al. Lancet Neurol. 11: 908–918. 2020.
	AFG3L2	604581	Zech et al. Lancet Neurol. 11: 908–918. 2020.
	ALS2	606352	Zech et al. Lancet Neurol. 11: 908–918. 2020.
	ANO3	610110	Zech et al. Lancet Neurol. 11: 908–918. 2020.
	ATL1	606439	Zech et al. Lancet Neurol. 11: 908–918. 2020.
	ATM	607585	Zech et al. Lancet Neurol. 11: 908–918. 2020.
	ATP1A3	182350	Zech et al. Lancet Neurol. 11: 908–918. 2020.
	ATP7B	606882	Zech et al. Lancet Neurol. 11: 908–918. 2020.
	ATP8A2	605870	Zech et al. Lancet Neurol. 11: 908–918. 2020.
	AUTS2	607270	Zech et al. Lancet Neurol. 11: 908–918. 2020.
	CACNA1A	601011	Zech et al. Lancet Neurol. 11: 908–918. 2020.
	CAMK4	114080	Zech et al. Lancet Neurol. 11: 908–918. 2020.
	CHD8	610528	Zech et al. Lancet Neurol. 11: 908–918. 2020.
	CIZ1	611420	Klein Parkinsonism Related Disord. 20S1: S137–S142. 2014.
	CTNNB1	116806	Zech et al. Lancet Neurol. 11: 908–918. 2020.
	CWF19L1	616120	Zech et al. Lancet Neurol. 11: 908–918. 2020.
	DCAF17	612515	Zech et al. Lancet Neurol. 11: 908–918. 2020.
	DDC	107930	Zech et al. Lancet Neurol. 11: 908–918. 2020.
	DHCR24	606418	Zech et al. Lancet Neurol. 11: 908–918. 2020.
	DNMT1	126375	Zech et al. Lancet Neurol. 11: 908–918. 2020.
	FITM2	612029	Zech et al. Lancet Neurol. 11: 908–918. 2020.
	GCH1	600225	Klein Parkinsonism Related Disord. 20S1: S137–S142. 2014.
	GNAL	139312	Zech et al. Lancet Neurol. 11: 908–918. 2020.
	GNAO1	139311	Zech et al. Lancet Neurol. 11: 908–918. 2020.
	GRID2	602368	Zech et al. Lancet Neurol. 11: 908–918. 2020.
	GRIN1	138249	Zech et al. Lancet Neurol. 11: 908–918. 2020.
	GRIN2A	138253	Zech et al. Lancet Neurol. 11: 908–918. 2020.
	HECW2	617245	Zech et al. Lancet Neurol. 11: 908–918. 2020.
	IFIH1	606951	Zech et al. Lancet Neurol. 11: 908–918. 2020.
	KMT2B	606834	Zech et al. Lancet Neurol. 11: 908–918. 2020.
	MECP2	300005	Zech et al. Lancet Neurol. 11: 908–918. 2020.
	MECR	608205	Zech et al. Lancet Neurol. 11: 908–918. 2020.
	MED23	605042	Zech et al. Lancet Neurol. 11: 908–918. 2020.
	MORC2	616661	Zech et al. Lancet Neurol. 11: 908–918. 2020.
	MR1	600764	Klein Parkinsonism Related Disord. 20S1: S137–S142. 2014.
	MRE11A	600814	Zech et al. Lancet Neurol. 11: 908–918. 2020.
	MSL3	300609	Zech et al. Lancet Neurol. 11: 908–918. 2020.
	NGLY1	610661	Zech et al. Lancet Neurol. 11: 908–918. 2020.
	NKX2-1	600635	Zech et al. Lancet Neurol. 11: 908–918. 2020.
	NPC1	607623	Zech et al. Lancet Neurol. 11: 908–918. 2020.
	NR4A2	601828	Zech et al. Lancet Neurol. 11: 908–918. 2020.
	OPA1	605290	Zech et al. Lancet Neurol. 11: 908–918. 2020.
	PAK1	602590	Zech et al. Lancet Neurol. 11: 908–918. 2020.
	PANK2	606157	Zech et al. Lancet Neurol. 11: 908–918. 2020.
	PDE10A	610652	Zech et al. Lancet Neurol. 11: 908–918. 2020.
	PLA2G6	603604	Zech et al. Lancet Neurol. 11: 908–918. 2020.
	PNK1		Zech et al. Lancet Neurol. 11: 908–918. 2020.
	POLR3A	614258	Zech et al. Lancet Neurol. 11: 908–918. 2020.
	PPP2R5D	601646	Zech et al. Lancet Neurol. 11: 908–918. 2020.
	PRKCG	176980	Zech et al. Lancet Neurol. 11: 908–918. 2020.
	PRKRA	603424	Klein Parkinsonism Related Disord. 20S1: S137–S142. 2014.
	PRRT2	614386	Klein Parkinsonism Related Disord. 20S1: S137–S142. 2014.
	RHOBTB2	607352	Zech et al. Lancet Neurol. 11: 908–918. 2020.
	SCO2	604272	Zech et al. Lancet Neurol. 11: 908–918. 2020.
	SCP2	184755	Zech et al. Lancet Neurol. 11: 908–918. 2020.
	SETX	608465	Zech et al. Lancet Neurol. 11: 908–918. 2020.
	SGCE	604149	Zech et al. Lancet Neurol. 11: 908–918. 2020.
	SHANK3	606230	Zech et al. Lancet Neurol. 11: 908–918. 2020.
	SLC20A2	158378	Zech et al. Lancet Neurol. 11: 908–918. 2020.
	SLC2A1	138140	Zech et al. Lancet Neurol. 11: 908–918. 2020.
	SLC6A1	137165	Zech et al. Lancet Neurol. 11: 908–918. 2020.
	SLC6A3	126455	Zech et al. Lancet Neurol. 11: 908–918. 2020.
	SLC9A6	300231	Zech et al. Lancet Neurol. 11: 908–918. 2020.
	SPAST	604277	Zech et al. Lancet Neurol. 11: 908–918. 2020.
	SPG11	610844	Zech et al. Lancet Neurol. 11: 908–918. 2020.
	SPR	182125	Zech et al. Lancet Neurol. 11: 908–918. 2020.
	SUOX	606887	Zech et al. Lancet Neurol. 11: 908–918. 2020.
	SYNE1	608441	Zech et al. Lancet Neurol. 11: 908–918. 2020.
	TAF1	313650	Zech et al. Lancet Neurol. 11: 908–918. 2020.
	TECPR2	615000	Zech et al. Lancet Neurol. 11: 908-918. 2020.
	TH	191290	Klein Parkinsonism Related Disord. 20S1: S137–S142. 2014.
	THAP1	609520	Zech et al. Lancet Neurol. 11: 908-918. 2020.
	TOR1A	605204	Zech et al. Lancet Neurol. 11: 908-918. 2020.
	TUBB4	602661	Klein Parkinsonism Related Disord. 20S1: S137–S142. 2014.
	TUBB4A	602662	Zech et al. Lancet Neurol. 11: 908-918. 2020.
	UBE3A	601623	Zech et al. Lancet Neurol. 11: 908-918. 2020.
	VPS13D	608877	Zech et al. Lancet Neurol. 11: 908-918. 2020.
	WARS2	604733	Zech et al. Lancet Neurol. 11: 908-918. 2020.
	WDR45	300526	Zech et al. Lancet Neurol. 11: 908-918. 2020.
	WFS1	606201	Zech et al. Lancet Neurol. 11: 908-918. 2020.
	ZEB2	605802	Zech et al. Lancet Neurol. 11: 908-918. 2020.
	ZMYND11	608668	Zech et al. Lancet Neurol. 11: 908-918. 2020.
	ZNF142	604083	Zech et al. Lancet Neurol. 11: 908-918. 2020.
Episodic kinesigenic dyskinesia	PRRT2	614386	Méneret et al. Neurology. 2: 170–174. 2012.
	SLC2A1	138140	Wang et al., Chin Med J (Engl). 129: 1017–1021. 2016.
	CLCN1	118425	Wang et al., Chin Med J (Engl). 129: 1017–1021. 2016.
	KCNA1	176260	Yin et al. Hum Mol Genet. 27: 625–637. 2018.
	SCN8A	600702	Gardella. et al., Ann Neurol. 79: 428–436. 2016
	NBEA	604889	Miura et al. J Hum Genet. 66: 805–811. 2021.
	TMEM151A	620108	Liu et al. Neurol Sci. 44: 1405–1409. 2023.
Spinocerebellar ataxia	ABCB7	300135	Allikmets et al. Hum Mol Genet. 8: 743–749. 1999.
	ABHD12	613599	Fiskerstrand et al. Am J Hum Genet. 87: 410-417, 2010.
	ACO2	100850	Spiegel et al. Am J Hum Genet. 90: 518–523. 2012.
	ADCK3	606980	Lagier-Tourenne et al. Am J Hum Genet. 82: 661–672. 2008.
	AFG3L2	604581	Sun et al. Clin Genet. 90: 305–314. 2016.
	ANO10	613726	Vermeer et al. Am J Hum Genet. 87: 813–819. 2010.
	APTX	606350	Criscuolo et al. Ann Neurol. 57: 777. 2005.
	ATCAY	608179	Bomar et al. Nat Genet. 35: 264–269. 2003.
	ATG5	604261	Kim et al. eLife. 5: e12245. 2016.
	ATM	607585	McConville et al. Am J Hum Genet. 59: 320–330. 1996.
	ATP1A3	182350	Sweadner et al. PLoS One. 11: e0151429. 2016.
	ATP2B3	300014	Zanniet al. Proc Nat Acad Sci. 109: 14514–14519. 2012.
	ATP8A2	605870	Onat et al. Eur J Hum Genet. 21: 281–285. 2013.
	C9orf72	614260	Corcia et al. Amyotroph Lateral Scler Frontotemporal Degener. 17: 301–303. 2016.
	CACNA1G	604065	Coutelier et al. Am J Hum Genet. 97: 726–737. 2015.
	CASK	300172	Najm et al. Nat Genet. 40: 1065-1067. 2008.
	CCDC88C	611204	Sun et al. Clin Genet. 90: 305–314. 2016.
	CLCN2	600570	Depienne et al. Lancet Neurol. 12: 659–668. 2013.
	CLN5	608102	Savukoski et al. Nat Genet. 19: 286–288. 1998.
	CWF19L1	616120	Burns et al. Neurology. 83: 2175–2182. 2014.
	CYP27A1	606530	Toba et al. Clin Genet. 61: 77–78. 2002.
	DAB1	603448	Seixas et al. Am J Hum Genet. 101: 87–103. 2017.
	DNMT1	126375	Winkelmann et al. Hum Mol Genet. 21: 2205–2210. 2012.
	EEF2	130610	Sun et al. Clin Genet. 90: 305–314. 2016.
	ELOVL4	605512	Sun et al. Clin Genet. 90: 305–314. 2016.
	ELOVL5	611805	Sun et al. Clin Genet. 90: 305–314. 2016.
	FAT2	604269	Nibbeling et al. Brain. 140: 2860–2878. 2017.
	FGF12	601513	Siekierska et al. Neurology. 86: 2162–2170. 2016.
	FGF14	601515	Sun et al. Clin Genet. 90: 305–314. 2016.
	FLVCR1	609144	Higgins et al., Neurology 49: 1717–1720, 1997
	FMR1	309550	Hagerman et al., Neurology 57: 127–130, 2001
	FXN	606829	Campuzano et al., Science 271: 1423–1427, 1996
	GOSR2	604027	Corbett et al., Am. J. Hum. Genet. 88: 657–663, 2011
	GRID2	602368	Hills et al., Neurology 81: 1378–1386, 2013
	GRM1	604473	Watson et al., Am. J. Hum. Genet. 101: 451–458, 2017
	ITPR1	147265	Sun et al. Clin Genet. 90: 305–314. 2016.
	KCNC3	176264	Sun et al. Clin Genet. 90: 305–314. 2016.
	KCND3	605411	Sun et al. Clin Genet. 90: 305–314. 2016.
	KCNJ10	602208	Scholl et al. Proc Nat Acad Sci. 106: 5842–5847. 2009.
	LAMA1	150320	Aldinger et al. Am J Hum Genet. 95: 227–234. 2014.
	MME	120520	Depondt et al. Neurol Genet. 2: e94. 2016.
	NPTX1	602367	Coutelier et al. Brain. 145: 1519–1534. 2022.
	OPHN1	300127	Zanni et al. Neurology. 65: 1364–1369. 2005.
	PDYN	131340	Sun et al. Clin Genet. 90: 305–314. 2016.
	PHYH	602026	Mihalik et al. Nat Genet. 17: 185–189. 1997.
	PLD3	615698	Nibbeling et al. Brain. 140: 2860–2878. 2017.
	PMPCA	613036	Jobling et al. Brain. 138: 1505–1517. 2015.
	PNKP	605610	Bras et al. Am J Hum Genet. 96: 474–479. 2015.
	PNPLA6	603197	Topaloglu et al. J Clin Endocrinol Metab. 99: E2067–2075. 2014.
	POLG	174763	van Goethem et al. Nat Genet. 28: 211–212. 2001.
	POLR3A	614258	Ogunjimi et al. J Clin Invest. 127: 3543–3556. 2017.
	POLR3B	614366	Saitsu et al. Am J Hum Genet. 89: 644–651. 2011.
	PRKCG	176980	Sun et al. Clin Genet. 90: 305–314. 2016.
	PTF1A	607194	Sellick et al. Nat Genet. 36: 1301–1305. 2004.
	RNF216	609948	Margolin et al. N Engl J Med. 368: 1992–2003. 2013.
	RUBCN	613516	Assoum et.al. Cerebellum. 12: 835–840. 2013.
	SACS	604490	El Euch-Fayache et al. Arch Neurol. 60: 982–988. 2003.
	SAMD9L	611170	Corral-Juan et al. Brain Commun. 4: fcac030. 2022.
	SETX	608465	Duquette et al. Ann Neurol. 57: 408–414. 2005.
	SIL1	608005	Anttonen et al. Nat Genet. 37: 1309–1311. 2005.
	SLC25A46	610826	Wan et al. Brain. 139: 2877–2890. 2016.
	SLC52A2	607882	Mégarbané et al. Am J Med Genet. 92: 117–121. 2000.
	SLC9A1	107310	Guissart et al. Hum Mol Genet. 24: 463–470. 2015.
	SLC9A6	300231	Gilfillan et al. Am J Hum Genet. 82: 1003–1010. 2008.
	SNX14	616105	Thomas et al. Am J Hum Genet. 95: 611–621. 2014.
	SPTBN2	604985	Sun et al. Clin Genet. 90: 305–314. 2016.
	STUB1	607207	Shi et al. PLoS One. 8: e81884. 2013.
	SYNE1	608441	Gros-Louis et al. Nat Genet. 39: 80–85. 2007.
	SYT14	610949	Doi et al. Am J Hum Genet. 89: 320–327. 2011.
	TDP1	607198	Takashima et al. Nat Genet. 32: 267–272. 2002.
	TGM6	613900	Sun et al. Clin Genet. 90: 305–314. 2016.
	TMEM240	616101	Sun et al. Clin Genet. 90: 305–314. 2016.
	TPP1	607998	Breedveld et al. J Med Genet. 41: 858–866. 2004.
	TRPC3	602345	Fogel et al. Mov Disord. 30: 284–286. 2015.
	TSFM	604723	Ahola et al. Neurology. 83: 743–751. 2014.
	TTBK2	611695	Sun et al. Clin Genet. 90: 305–314. 2016.
	TTPA	600415	Ouahchi et al. Nat Genet. 9: 141–145. 1995.
	TUBB4A	602662	Miyatake et al. Neurology. 82: 2230–2237. 2014.
	TWNK	606075	Nikali et al. Hum Mol Genet. 14: 2981–2990. 2005.
	TXN2	609063	Holzerova et al. Brain. 139: 346–354. 2016.
	UBA5	610552	Duan et al. PLoS One. 11: e0149039. 2016.
	VLDLR	192977	Ozcelik et al. Proc Natl Acad Sci. 105: 4232–4236. 2008.
	VWA3B	614884	Kawarai et al. J Neurol Neurosurg Psychiatry. 87: 656–662. 2016.
	WDR73	616144	Jinks et al. Brain. 138: 2173–2190. 2015.
	WFS1	606201	Strom et al. Hum Mol Genet. 7: 2021–2028. 1998.
	WWOX	605131	Mallaret et al. Brain. 137: 411–419. 2014.
	BEAN	612051	Ashizawa et al. Nat Rev Neurol. 14: 590–605. 2018.
Spinocerebellar ataxia (repeat expansion)	ATN1	607462	Ashizawa et al. Nat Rev Neurol. 14: 590–605. 2018.
	ATXN1	601556	Ashizawa et al. Nat Rev Neurol. 14: 590–605. 2018.
	ATXN2	601517	Ashizawa et al. Nat Rev Neurol. 14: 590–605. 2018.
	ATXN3	607047	Ashizawa et al. Nat Rev Neurol. 14: 590–605. 2018.
	ATXN7	607640	Ashizawa et al. Nat Rev Neurol. 14: 590–605. 2018.
	ATXN8	613289	Ashizawa et al. Nat Rev Neurol. 14: 590–605. 2018.
	CACNA1A	601011	Ashizawa et al. Nat Rev Neurol. 14: 590–605. 2018.
	PPP2R2B	604325	Ashizawa et al. Nat Rev Neurol. 14: 590–605. 2018.
	TBP	600075	Ashizawa et al. Nat Rev Neurol. 14: 590–605. 2018.
	ATXN10	611150	Ashizawa et al. Nat Rev Neurol. 14: 590–605. 2018.
	NOP56	614154	Ashizawa et al. Nat Rev Neurol. 14: 590–605. 2018.
